# Supplementary material for: Deep mutational scanning of SARS-CoV-2 Omicron BA.2.86 and epistatic emergence of the KP.3 variant
Source: Virus Evol. 2024 Sep 2;10(1):veae067. doi: 10.1093/ve/veae067 (PMC11414647; doi:10.1093/ve/veae067)
Supplement: veae067_Supp [file veae067_supp.zip]

Archive with 1 entries (1 files):
- suppl_data/S1_Data.csv
